# Supplementary material for: Long-Term Mild, rather than Intense, Exercise Enhances Adult Hippocampal Neurogenesis and Greatly Changes the Transcriptomic Profile of the Hippocampus
Source: PLoS One. 2015 Jun 10;10(6):e0128720. doi: 10.1371/journal.pone.0128720 (PMC4464753; doi:10.1371/journal.pone.0128720)
Supplement: S1 Table — (XLSX) [file pone.0128720.s001.xlsx]

## Sheet: TableS1
Table S1. Exercise training procedure.
Week	Day	CONT	ME	IE
1	1	Sedentary	0-15 min: 5 m/min	0-15 min: 5 m/min
			15-30 min: 10 m/min	15-30 min: 10 m/min
	2	Sedentary	0-20 min: 5 m/min	0-20 min: 5 m/min
			20-40 min: 10 m/min	20-40 min: 10 m/min
			40-60 min: 15 m/min	40-60 min: 15 m/min
	3	Rest
	4	Sedentary	0-30 min: 10 m/min	0-20 min: 10 m/min
			30-60 min: 15 m/min	20-40 min: 15 m/min
				40-60 min: 20 m/min
	5	Sedentary	0-20 min: 10 m/min	0-20 min: 15 m/min
			20-60 min: 15 m/min	20-40 min: 20 m/min
				40-60 min: 25 m/min
	6	Sedentary	0-10 min: 10 m/min	0-10 min: 15 m/min
			10-60 min: 15 m/min	10-20 min: 20 m/min
				20-40 min: 25 m/min
				40-60 min: 30 m/min
	7	Rest
2	8-9	Sedentary	0-5 min: 10 m/min	0-10 min: 15 m/min
			5-60 min: 15 m/min	10-20 min: 20 m/min
				20-40 min: 25 m/min
				40-60 min: 30 m/min
	10	Rest
	11-13	Sedentary	0-5 min: 10 m/min	0-10 min: 15 m/min
			5-60 min: 15 m/min	10-20 min: 20 m/min
				20-40 min: 25 m/min
				40-55 min: 30 m/min
				55-60 min: 35 m/min
	14	Rest
3	15-16	Sedentary	0-5 min: 10 m/min	0-5 min: 15 m/min
			5-60 min: 15 m/min	5-15 min: 20 m/min
				15-30 min: 25 m/min
				30-45 min: 30 m/min
				45-60 min: 35 m/min
	17	Rest
	18-20	Sedentary	0-5 min: 10 m/min	0-5 min: 15 m/min
			5-60 min: 15 m/min	5-15 min: 20 m/min
				15-30 min: 25 m/min
				30-45 min: 30 m/min
				45-60 min: 35 m/min
	21	Rest
4	22-23	Sedentary	0-5 min: 10 m/min	0-5 min: 15 m/min
			5-60 min: 15 m/min	5-15 min: 20 m/min
				15-30 min: 25 m/min
				30-45 min: 30 m/min
				45-55 min: 35 m/min
				55-60 min: 40 m/min
	24	Rest
	25-26	Sedentary	0-5 min: 10 m/min	0-5 min: 15 m/min
			5-60 min: 15 m/min	5-15 min: 20 m/min
				15-25 min: 25 m/min
				25-40 min: 30 m/min
				40-50 min: 35 m/min
				50-60 min: 40 m/min
	27	Sedentary	0-5 min: 10 m/min	0-5 min: 15 m/min
			5-60 min: 15 m/min	5-15 min: 20 m/min
				15-25 min: 25 m/min
				25-35 min: 30 m/min
				35-45 min: 35 m/min
				45-60 min: 40 m/min
	28	Rest
5	29	Sedentary	0-5 min: 10 m/min	0-5 min: 15 m/min
			5-60 min: 15 m/min	5-15 min: 20 m/min
				15-25 min: 25 m/min
				25-35 min: 30 m/min
				35-45 min: 35 m/min
				45-60 min: 40 m/min
	30	Sedentary	0-5 min: 10 m/min	0-5 min: 15 m/min
			5-60 min: 15 m/min	5-10 min: 20 m/min
				10-20 min: 25 m/min
				20-30 min: 30 m/min
				30-40 min: 35 m/min
				40-60 min: 40 m/min
	31	Rest
	32	Sedentary	0-5 min: 10 m/min	0-5 min: 15 m/min
			5-60 min: 15 m/min	5-10 min: 20 m/min
				10-20 min: 25 m/min
				20-30 min: 30 m/min
				30-40 min: 35 m/min
				40-60 min: 40 m/min
	33-34	Sedentary	0-5 min: 10 m/min	0-5 min: 15 m/min
			5-60 min: 15 m/min	5-10 min: 20 m/min
				10-15 min: 25 m/min
				15-25 min: 30 m/min
				25-35 min: 35 m/min
				35-60 min: 40 m/min
	35	Rest
6	36-37	Sedentary	0-5 min: 10 m/min	0-5 min: 15 m/min
			5-60 min: 15 m/min	5-10 min: 20 m/min
				10-15 min: 25 m/min
				15-20 min: 30 m/min
				20-30 min: 35 m/min
				30-60 min: 40 m/min
	38	Rest
	39-40	Sedentary	0-5 min: 10 m/min	0-5 min: 15 m/min
			5-60 min: 15 m/min	5-10 min: 20 m/min
				10-15 min: 25 m/min
				15-20 min: 30 m/min
				20-25 min: 35 m/min
				25-60 min: 40 m/min
	41	Sedentary	0-5 min: 10 m/min	0-2.5 min: 15 m/min
			5-60 min: 15 m/min	2.5-5 min: 20 m/min
				5-10 min: 25 m/min
				10-15 min: 30 m/min
				15-20 min: 35 m/min
				20-60 min: 40 m/min
	42	Rest
CONT: sedentary control, ME: mild exercise, IE: intense exercise, m/min: meters per minute
