# Supplementary material for: Long-Term Mild, rather than Intense, Exercise Enhances Adult Hippocampal Neurogenesis and Greatly Changes the Transcriptomic Profile of the Hippocampus
Source: PLoS One. 2015 Jun 10;10(6):e0128720. doi: 10.1371/journal.pone.0128720 (PMC4464753; doi:10.1371/journal.pone.0128720)
Supplement: S2 Table — (XLSX) [file pone.0128720.s002.xlsx]

## Sheet: Table S2
Table S2. Comparison of RNA quality control parameters
Quality Control Measurement	CONT	ME	IE
Total RNA (ng/ul)	321.2 ± 26.1	337.6 ± 36.9	299.6 ± 21.1
260: 280	1.98 ± 0.04	1.98 ± 0.04	1.96 ± 0.05
260: 230	2.20 ± 0.08	2.21 ± 0.03	2.28 ± 0.17
Internal Control (RT-PCR)
GAPDH (A.U.)	10.41 ± 0.28	10.27 ± 0.24	10.72 ± 0.31
beta-Actin (A.U.)	11.44 ± 0.50	11.44 ± 0.48	10.91 ± 0.39
RNA was purified from each hippocampal tissue sample using the RNeasy Mini Kit (QIAGEN) (n=5). Then, each parameter was analyzed with agarose gel or spectrophotometrically. Total RNA: yield of total RNA from hippocampal tissue, 260:280 or 260:230: ratio of the spectrophotometric absorbance at 260 (nucleic acid) to 280 (protein) or 230 (salt and solvents) nm wavelengths, Internal Control (RT-PCR) …
