# Supplementary material for: Long-Term Mild, rather than Intense, Exercise Enhances Adult Hippocampal Neurogenesis and Greatly Changes the Transcriptomic Profile of the Hippocampus
Source: PLoS One. 2015 Jun 10;10(6):e0128720. doi: 10.1371/journal.pone.0128720 (PMC4464753; doi:10.1371/journal.pone.0128720)
Supplement: S3 Table — (XLSX) [file pone.0128720.s003.xlsx]

## Sheet: Table S3
Table S3. Primer combinations used for semi-quantitative RT-PCR
Accession (Gene)	Description	Forward Primer Nucleotide sequence (5'-3')	Reverse Primer Nucleotide sequence (5'-3')	Product size (bp)	Cycle	Expression Change
NM_031810	Defb1	TGGGAGTCTCACGTCCTCTC	CCTGCAACAGTTGGGCTTAT	251	36	ME UP
NM_021841	Gabra6	CCAATCTCCAGTCCCAGAAA	GGTTGAATCCTGCAAATGCT	318	32	ME UP
NM_031511	Igf2	GCTGACCTCATTTCCCGATA	AAGCACCAACATCGACTTCC	309	32	ME UP
NM_053896	Aldh1a2	ACAAGGCTCTCATGGTGTCC	AAGGAGGCCTGGTGATAGGT	253	26	ME UP
NM_017178	Bmp2	GTTTGGCCTGAAGCAGAGAC	TGTTCCCGAAAAATCTGGAG	288	30	ME UP
NM_017244	Crabp2	AAGAGAAAGCCACCTTGCTG	TGTTCGCACACCATTTTGTT	312	32	ME UP
NM_012969	Irs1	CACCCAGTTTTTCGACACCT	CTTGTTCAGCCTCGCTATCC	349	30	ME UP
NM_012681	Ttr	ATGGTCAAAGTCCTGGATGC	GTTCTGGGGGTTACTGACGA	345	26	ME UP, IE UP
NM_153737	Sostdc1	GAGGAGGCTACGGAACAAAGTA	AGTCTTCCACGCAATCAAATCT	331	30	ME UP, IE UP
NM_012675	Tnf	GAGGTCAACCTGCCCAAGTA	GGCCACTACTTCAGCGTCTC	282	36	ME DOWN
NM_016993	Bcl2	AAGGGGGAAACACCAGAATC	AGCCCCTCTGTGACAGCTTA	259	30	ME DOWN
NM_021772	Cdkl3	AAAGGAGACGTCCCAGACCT	TCGTACACGTGTGTCTGCAA	341	30	ME DOWN, IE DOWN
NM_017009	Gfap	GCTTCCTGGAACAGCAAAAC	ACACAGCCAGGTTGTTCTCC	252	24	IE DOWN
NM_021772	Gapdh	TCCCTCAAGATTGTCAGCAA	AGATCCACAACGGATACATT	341	26	Internal Control
NM_017009	b-actin	CCTGTATGCCTCTGGTCGTA	CCATCTCTTGCTCGAAGTCT	252	26	Internal Control
