# Supplementary material for: Long-Term Mild, rather than Intense, Exercise Enhances Adult Hippocampal Neurogenesis and Greatly Changes the Transcriptomic Profile of the Hippocampus
Source: PLoS One. 2015 Jun 10;10(6):e0128720. doi: 10.1371/journal.pone.0128720 (PMC4464753; doi:10.1371/journal.pone.0128720)
Supplement: S4 Table — (XLSX) [file pone.0128720.s004.xlsx]

## Sheet: Table S4
Table S4. Complete list of genes uploaded to IPA for ME
Gene Symbol	Gene Name	Agilent Probe ID	Fold	Location	Type
Up-regulated
Defb1	defensin beta 1	A_43_P12689	7.74	Extracellular Space	Other
GABRA6	gamma-aminobutyric acid (GABA) A receptor, alpha 6	A_43_P15548	6.87	Plasma Membrane	Ion Channel
CXCL13	chemokine (C-X-C motif) ligand 13	A_44_P653053	5.79	Extracellular Space	Cytokine
LECT1	leukocyte cell derived chemotaxin 1	A_42_P631818	3.84	Extracellular Space	Other
Ces1d	carboxylesterase 1D	A_42_P570313	3.65	Cytoplasm	Enzyme
PLA2R1	phospholipase A2 receptor 1, 180kDa	A_43_P16216	2.55	Plasma Membrane	Transmembrane Receptor
PTGDS	prostaglandin D2 synthase 21kDa (brain)	A_43_P15529	2.54	Cytoplasm	Enzyme
NTNG1	netrin G1	A_44_P413748	2.49	Extracellular Space	Other
THBS2	thrombospondin 2	A_44_P1035483	2.49	Extracellular Space	Other
Vom2r53	vomeronasal 2 receptor, 53	A_44_P386394	2.48	Plasma Membrane	G-protein coupled Receptor
IGF2	insulin-like growth factor 2 (somatomedin A)	A_44_P397401	2.47	Extracellular Space	Growth Factor
OGN	osteoglycin	A_43_P16740	2.47	Extracellular Space	Growth Factor
BTN3A2	--	A_44_P379412	2.46	Other	Other
TSSK2	testis-specific serine kinase 2	A_42_P578386	2.45	Cytoplasm	Kinase
FGF5	fibroblast growth factor 5	A_44_P176312	2.37	Extracellular Space	Growth Factor
COL1A2	collagen, type I, alpha 2	A_43_P12783	2.32	Extracellular Space	Other
BCLAF1	BCL2-associated transcription factor 1	A_44_P275313	2.31	Nucleus	Transcription Regulator
FGFR4	fibroblast growth factor receptor 4	A_44_P546866	2.3	Plasma Membrane	Kinase
COL1A1	collagen, type I, alpha 1	A_44_P238421	2.29	Extracellular Space	Other
POLD4	polymerase (DNA-directed), delta 4, accessory subunit	A_44_P301049	2.29	Nucleus	Enzyme
ESM1	endothelial cell-specific molecule 1	A_43_P12257	2.24	Extracellular Space	Growth Factor
CDH1	cadherin 1, type 1, E-cadherin (epithelial)	A_44_P142242	2.23	Plasma Membrane	Other
COL3A1	collagen, type III, alpha 1	A_44_P146518	2.22	Extracellular Space	Other
ADAM28	ADAM metallopeptidase domain 28	A_44_P468147	2.2	Plasma Membrane	Peptidase
Olfr907	olfactory receptor 907	A_44_P276253	2.2	Plasma Membrane	G-protein coupled Receptor
MYH13	myosin, heavy chain 13, skeletal muscle	A_44_P332674	2.19	Cytoplasm	Other
FOXC2	--	A_44_P671089	2.18	Other	Other
SEPHS1	selenophosphate synthetase 1	A_44_P514677	2.18	Other	Enzyme
CXCR6	chemokine (C-X-C motif) receptor 6	A_44_P652447	2.14	Plasma Membrane	G-protein coupled Receptor
MAGT1	magnesium transporter 1	A_44_P554410	2.14	Plasma Membrane	Enzyme
LEPR	leptin receptor	A_44_P469863	2.13	Plasma Membrane	Transmembrane Receptor
NUPR1	nuclear protein, transcriptional regulator, 1	A_42_P812008	2.13	Nucleus	Transcription Regulator
C1QTNF3	C1q and tumor necrosis factor related protein 3	A_44_P835847	2.11	Extracellular Space	Other
ATP11B	ATPase, class VI, type 11B	A_44_P212322	2.1	Plasma Membrane	Transporter
Kng1/Kng1l1	kininogen 1	A_44_P348781	2.07	Extracellular Space	Other
Olfr1427	olfactory receptor 1427	A_44_P208051	2.07	Plasma Membrane	G-protein coupled Receptor
ASGR1	asialoglycoprotein receptor 1	A_43_P11437	2.06	Plasma Membrane	Transmembrane Receptor
LAMC1	laminin, gamma 1 (formerly LAMB2)	A_44_P237005	2.06	Extracellular Space	Other
AS3MT	arsenic (+3 oxidation state) methyltransferase	A_44_P372419	2.05	Cytoplasm	Enzyme
C6	complement component 6	A_43_P14915	2.04	Extracellular Space	Other
CCL19	--	A_42_P672071	2.04	Other	Other
ATP4A	ATPase, H+/K+ exchanging, alpha polypeptide	A_44_P318526	2.03	Plasma Membrane	Transporter
SLC25A20	solute carrier family 25 (carnitine/acylcarnitine translocase), member 20	A_44_P145977	2.01	Cytoplasm	Transporter
B4GALT1	UDP-Gal:betaGlcNAc beta 1,4- galactosyltransferase, polypeptide 1	A_44_P506817	2	Cytoplasm	Enzyme
CD7	CD7 molecule	A_44_P365146	2	Plasma Membrane	Other
INMT	indolethylamine N-methyltransferase	A_43_P23115	1.99	Cytoplasm	Enzyme
Akr1c14	aldo-keto reductase family 1, member C14	A_42_P636400	1.98	Cytoplasm	Enzyme
HOXC11	homeobox C11	A_44_P372457	1.98	Nucleus	Other
AIDA	axin interactor, dorsalization associated	A_44_P146046	1.97	Cytoplasm	Other
C1S	complement component 1, s subcomponent	A_44_P498460	1.96	Extracellular Space	Peptidase
FAP	fibroblast activation protein, alpha	A_44_P470430	1.96	Cytoplasm	Peptidase
PRRX2	paired related homeobox 2	A_42_P655047	1.96	Nucleus	Transcription Regulator
Adam24	a disintegrin and metallopeptidase domain 24 (testase 1)	A_44_P304620	1.95	Other	Peptidase
APOE	apolipoprotein E	A_44_P477841	1.94	Extracellular Space	Transporter
CYP2C19	cytochrome P450, family 2, subfamily C, polypeptide 19	A_44_P443072	1.94	Cytoplasm	Enzyme
CLSPN	claspin	A_44_P494754	1.93	Nucleus	Other
OR5T3	olfactory receptor, family 5, subfamily T, member 3	A_44_P278529	1.93	Plasma Membrane	G-protein coupled Receptor
PRKG1	protein kinase, cGMP-dependent, type I	A_44_P377418	1.93	Cytoplasm	Kinase
NOS2	nitric oxide synthase 2, inducible	A_44_P545686	1.92	Cytoplasm	Enzyme
PCSK6	proprotein convertase subtilisin/kexin type 6	A_44_P312918	1.91	Extracellular Space	Peptidase
ZKSCAN4	zinc finger with KRAB and SCAN domains 4	A_44_P198216	1.91	Nucleus	Transcription Regulator
ALDH1A2	aldehyde dehydrogenase 1 family, member A2	A_44_P317912	1.9	Cytoplasm	Enzyme
Olfr392/Olfr395	--	A_44_P191665	1.88	Other	Other
PRAP1	proline-rich acidic protein 1	A_44_P390797	1.88	Plasma Membrane	Other
SERPIND1	serpin peptidase inhibitor, clade D (heparin cofactor), member 1	A_42_P721883	1.88	Extracellular Space	Other
TTR	transthyretin	A_44_P175003	1.88	Extracellular Space	Transporter
IGFBP2	insulin-like growth factor binding protein 2, 36kDa	A_44_P547185	1.87	Extracellular Space	Other
LIPG	lipase, endothelial	A_44_P337441	1.87	Extracellular Space	Enzyme
MDP1	magnesium-dependent phosphatase 1	A_44_P148485	1.87	Other	Phosphatase
PLG	plasminogen	A_44_P285681	1.87	Extracellular Space	Peptidase
ITPKC	inositol-trisphosphate 3-kinase C	A_44_P262049	1.86	Cytoplasm	Kinase
Olfr1138	olfactory receptor 1138	A_44_P301717	1.84	Plasma Membrane	G-protein coupled Receptor
CELA3B	chymotrypsin-like elastase family, member 3B	A_42_P502582	1.83	Other	Peptidase
NID2	nidogen 2 (osteonidogen)	A_44_P495953	1.81	Extracellular Space	Other
Olfr107	olfactory receptor 107	A_44_P170402	1.81	Plasma Membrane	G-protein coupled Receptor
FMOD	fibromodulin	A_43_P15590	1.8	Extracellular Space	Other
HECW1	HECT, C2 and WW domain containing E3 ubiquitin protein ligase 1	A_43_P20819	1.79	Cytoplasm	Enzyme
FABP4	fatty acid binding protein 4, adipocyte	A_43_P12786	1.78	Cytoplasm	Transporter
SLC6A13	solute carrier family 6 (neurotransmitter transporter), member 13	A_44_P313272	1.78	Plasma Membrane	Transporter
CH25H	cholesterol 25-hydroxylase	A_44_P536613	1.74	Cytoplasm	Enzyme
SYNM	synemin, intermediate filament protein	A_44_P179613	1.74	Cytoplasm	Other
SLC5A1	solute carrier family 5 (sodium/glucose cotransporter), member 1	A_42_P753429	1.73	Plasma Membrane	Transporter
TFAP2A	transcription factor AP-2 alpha (activating enhancer binding protein 2 alpha)	A_44_P480249	1.73	Nucleus	Transcription Fegulator
BMP2	bone morphogenetic protein 2	A_43_P11848	1.72	Extracellular Space	Growth Factor
DHRS7C	dehydrogenase/reductase (SDR family) member 7C	A_42_P500847	1.72	Cytoplasm	Enzyme
ACVR2A	activin A receptor, type IIA	A_44_P414059	1.71	Plasma Membrane	Kinase
CD36	CD36 molecule (thrombospondin receptor)	A_44_P297175	1.7	Plasma Membrane	Transmembrane Receptor
CD300C	CD300c molecule	A_44_P402050	1.7	Plasma Membrane	Transmembrane Receptor
CELA1	chymotrypsin-like elastase family, member 1	A_43_P11460	1.7	Extracellular Space	Peptidase
SNTB1	syntrophin, beta 1 (dystrophin-associated protein A1, 59kDa, basic component 1)	A_44_P263015	1.7	Plasma Membrane	Other
TDRD9	tudor domain containing 9	A_44_P384821	1.7	Cytoplasm	Other
HORMAD2	--	A_44_P667084	1.68	Other	Other
ITGA8	integrin, alpha 8	A_44_P498847	1.68	Plasma Membrane	Other
Prl3d1	prolactin family 3, subfamily d, member 1	A_44_P391196	1.68	Extracellular Space	Other
CRABP2	cellular retinoic acid binding protein 2	A_44_P129749	1.67	Cytoplasm	Transporter
DUSP3	dual specificity phosphatase 3	A_44_P243955	1.67	Cytoplasm	Phosphatase
PDCD10	programmed cell death 10	A_44_P336856	1.67	Cytoplasm	Other
SLC13A3	solute carrier family 13 (sodium-dependent dicarboxylate transporter), member 3	A_43_P12330	1.67	Plasma Membrane	Transporter
OR51I2	olfactory receptor, family 51, subfamily I, member 2	A_44_P266908	1.66	Plasma Membrane	G-protein coupled Receptor
PPP1R17	protein phosphatase 1, regulatory subunit 17	A_44_P379347	1.65	Cytoplasm	Other
CYP2E1	cytochrome P450, family 2, subfamily E, polypeptide 1	A_44_P409232	1.63	Cytoplasm	Enzyme
KL	klotho	A_43_P12558	1.63	Extracellular Space	Enzyme
MTUS1	microtubule associated tumor suppressor 1	A_44_P589887	1.63	Other	Other
OSR1	odd-skipped related 1 (Drosophila)	A_44_P511314	1.63	Nucleus	Other
PLAUR	plasminogen activator, urokinase receptor	A_44_P468141	1.63	Plasma Membrane	Transmembrane Receptor
PCOLCE	procollagen C-endopeptidase enhancer	A_42_P843394	1.62	Extracellular Space	Other
SOSTDC1	sclerostin domain containing 1	A_42_P575104	1.62	Extracellular Space	Other
RDH16	retinol dehydrogenase 16 (all-trans)	A_44_P484979	1.61	Cytoplasm	Enzyme
RPL39L	ribosomal protein L39-like	A_44_P256188	1.61	Other	Other
SIGIRR	single immunoglobulin and toll-interleukin 1 receptor (TIR) domain	A_44_P103391	1.61	Plasma Membrane	Transmembrane Receptor
Olfr1167	olfactory receptor 1167	A_44_P505793	1.6	Plasma Membrane	G-protein coupled Receptor
TPM2	tropomyosin 2 (beta)	A_44_P1042783	1.6	Cytoplasm	Other
SENP1	--	A_44_P239222	1.58	Other	Other
CLDN4	claudin 4	A_44_P975437	1.57	Plasma Membrane	Transmembrane Receptor
MMP9	matrix metallopeptidase 9 (gelatinase B, 92kDa gelatinase, 92kDa type IV collagenase)	A_44_P501112	1.57	Extracellular Space	Peptidase
BRCA1	breast cancer 1, early onset	A_44_P294650	1.56	Nucleus	Transcription Regulator
CGN	cingulin	A_44_P447907	1.56	Plasma Membrane	Other
IRS1	insulin receptor substrate 1	A_44_P431109	1.56	Cytoplasm	Enzyme
CBLN1	cerebellin 1 precursor	A_44_P126334	1.55	Cytoplasm	Other
CCR1	chemokine (C-C motif) receptor 1	A_44_P358235	1.53	Plasma Membrane	G-protein coupled Receptor
PTPRQ	protein tyrosine phosphatase, receptor type, Q	A_43_P12334	1.53	Other	Other
Olfr1317/Olfr1318	olfactory receptor 1318	A_44_P341959	1.51	Plasma Membrane	G-protein coupled Receptor
SLC12A7	solute carrier family 12 (potassium/chloride transporter), member 7	A_42_P688809	1.51	Plasma Membrane	Transporter
MED13L	--	A_44_P444915	1.5	Other	Other
MNAT1	MNAT CDK-activating kinase assembly factor 1	A_44_P216658	1.48	Nucleus	Other
FMO3	flavin containing monooxygenase 3	A_44_P358194	1.47	Cytoplasm	Enzyme
PPARG	peroxisome proliferator-activated receptor gamma	A_44_P123333	1.45	Nucleus	Ligand-dependent Nuclear Receptor
SLC5A5	solute carrier family 5 (sodium/iodide cotransporter), member 5	A_44_P115192	1.45	Plasma Membrane	Transporter
IL1B	interleukin 1, beta	A_43_P14911	1.43	Extracellular Space	Cytokine
Down-regulated
OR4N4	olfactory receptor, family 4, subfamily N, member 4	A_44_P189378	-1.429	Plasma Membrane	G-protein coupled Receptor
SCARA5	scavenger receptor class A, member 5 (putative)	A_44_P438426	-1.429	Cytoplasm	Other
CDKN2C	cyclin-dependent kinase inhibitor 2C (p18, inhibits CDK4)	A_44_P479130	-1.449	Nucleus	Transcription Regulator
Olfr250	olfactory receptor 250	A_44_P355938	-1.449	Plasma Membrane	G-protein coupled Receptor
B4GALT6	UDP-Gal:betaGlcNAc beta 1,4- galactosyltransferase, polypeptide 6	A_44_P369565	-1.471	Cytoplasm	Enzyme
EMP2	epithelial membrane protein 2	A_44_P355670	-1.471	Plasma Membrane	Other
SMURF2	SMAD specific E3 ubiquitin protein ligase 2	A_44_P109135	-1.471	Cytoplasm	Enzyme
MCM10	minichromosome maintenance complex component 10	A_43_P23155	-1.493	Nucleus	Other
Olfr652	olfactory receptor 652	A_44_P208067	-1.493	Plasma Membrane	G-protein coupled Receptor
RDH14	retinol dehydrogenase 14 (all-trans/9-cis/11-cis)	A_44_P479579	-1.493	Cytoplasm	Enzyme
ARRDC4	--	A_44_P856419	-1.515	Other	Other
BCL2	B-cell CLL/lymphoma 2	A_44_P280776	-1.538	Cytoplasm	Transporter
IFNA16	interferon, alpha 16	A_44_P349089	-1.538	Extracellular Space	Cytokine
KIF18B	--	A_44_P190243	-1.538	Other	Other
OR10W1	olfactory receptor, family 10, subfamily W, member 1	A_44_P512895	-1.538	Plasma Membrane	G-protein coupled Receptor
NTSR1	neurotensin receptor 1 (high affinity)	A_44_P395875	-1.562	Plasma Membrane	G-protein coupled Receptor
LYVE1	lymphatic vessel endothelial hyaluronan receptor 1	A_44_P156690	-1.587	Plasma Membrane	Transmembrane Receptor
NR5A1	nuclear receptor subfamily 5, group A, member 1	A_44_P224218	-1.587	Nucleus	Ligand-dependent Nuclear Receptor
CA5B	carbonic anhydrase VB, mitochondrial	A_44_P320024	-1.613	Cytoplasm	Enzyme
FLT3LG	fms-related tyrosine kinase 3 ligand	A_44_P389875	-1.613	Extracellular Space	Cytokine
NKX2-6	NK2 homeobox 6	A_44_P421880	-1.613	Nucleus	Transcription Regulator
Nppb	natriuretic peptide type B	A_43_P14894	-1.613	Other	Other
Olfr593	olfactory receptor 593	A_44_P540806	-1.613	Plasma Membrane	G-protein coupled Receptor
Olfr1184	olfactory receptor 1184	A_44_P337219	-1.613	Plasma Membrane	G-protein coupled Receptor
Olfr1186	olfactory receptor 1186	A_44_P360590	-1.613	Plasma Membrane	G-protein coupled Receptor
Olfr1298	olfactory receptor 1298	A_44_P330282	-1.613	Plasma Membrane	G-protein coupled Receptor
SLC6A18	solute carrier family 6 (neutral amino acid transporter), member 18	A_44_P132711	-1.613	Plasma Membrane	Transporter
ADIPOR2	adiponectin receptor 2	A_44_P408862	-1.639	Plasma Membrane	Other
CERS2	ceramide synthase 2	A_44_P219551	-1.639	Nucleus	Transcription Regulator
KCTD11	potassium channel tetramerization domain containing 11	A_43_P13444	-1.639	Cytoplasm	Other
MTMR4	myotubularin related protein 4	A_44_P441304	-1.639	Cytoplasm	Phosphatase
OR10P1	olfactory receptor, family 10, subfamily P, member 1	A_44_P313618	-1.639	Plasma Membrane	G-protein coupled Receptor
OR7E5P	--	A_44_P456586	-1.639	Other	Other
POLE2	polymerase (DNA directed), epsilon 2, accessory subunit	A_44_P236738	-1.639	Nucleus	Enzyme
CLDN6	claudin 6	A_44_P253439	-1.667	Plasma Membrane	Other
CTRB2	chymotrypsinogen B2	A_44_P353054	-1.667	Cytoplasm	Peptidase
ELF1	E74-like factor 1 (ets domain transcription factor)	A_44_P345198	-1.667	Nucleus	Transcription Regulator
GREM2	gremlin 2, DAN family BMP antagonist	A_44_P324574	-1.667	Extracellular Space	Other
IL31RA	interleukin 31 receptor A	A_44_P276673	-1.667	Plasma Membrane	Transmembrane Receptor
INSRR	insulin receptor-related receptor	A_44_P491872	-1.667	Plasma Membrane	Kinase
Olfr1220	olfactory receptor 1220	A_44_P167999	-1.667	Plasma Membrane	G-protein coupled Receptor
ZP2	--	A_44_P124733	-1.667	Other	Other
GPR31	G protein-coupled receptor 31	A_44_P365611	-1.695	Plasma Membrane	G-protein coupled Receptor
PDE1C	phosphodiesterase 1C, calmodulin-dependent 70kDa	A_44_P538328	-1.695	Cytoplasm	Enzyme
PLA2G2A	--	A_44_P247081	-1.695	Other	Other
SETBP1	SET binding protein 1	A_44_P503938	-1.695	Nucleus	Other
SGPP2	sphingosine-1-phosphate phosphatase 2	A_44_P103309	-1.695	Cytoplasm	Phosphatase
EPO	erythropoietin	A_44_P320709	-1.724	Extracellular Space	Cytokine
FABP1	fatty acid binding protein 1, liver	A_43_P15521	-1.724	Cytoplasm	Transporter
HOGA1	4-hydroxy-2-oxoglutarate aldolase 1	A_44_P195803	-1.724	Cytoplasm	Enzyme
IRX3	--	A_44_P297633	-1.724	Other	Other
MMP3	matrix metallopeptidase 3 (stromelysin 1, progelatinase)	A_44_P318318	-1.724	Extracellular Space	Peptidase
Olfr630	olfactory receptor 630	A_44_P423737	-1.724	Plasma Membrane	G-protein coupled Receptor
OR6K3	--	A_44_P308824	-1.724	Other	Other
HGF	hepatocyte growth factor (hepapoietin A; scatter factor)	A_44_P367525	-1.754	Extracellular Space	Growth Factor
HMGCL	3-hydroxymethyl-3-methylglutaryl-CoA lyase	A_44_P556974	-1.754	Cytoplasm	Enzyme
Olfr517	olfactory receptor 517	A_44_P445074	-1.754	Plasma Membrane	G-protein coupled Receptor
Olfr862	olfactory receptor 862	A_44_P330292	-1.754	Plasma Membrane	G-protein coupled Receptor
PTPRK	protein tyrosine phosphatase, receptor type, K	A_44_P361916	-1.754	Plasma Membrane	Phosphatase
TPO	thyroid peroxidase	A_43_P12036	-1.754	Plasma Membrane	Enzyme
MLANA	melan-A	A_44_P1021535	-1.786	Plasma Membrane	Other
Olfr624	olfactory receptor 624	A_44_P144306	-1.786	Plasma Membrane	G-protein coupled Receptor
SDS	serine dehydratase	A_44_P441729	-1.786	Cytoplasm	Enzyme
Slpi	secretory leukocyte peptidase inhibitor	A_44_P372261	-1.786	Other	Other
UBD	ubiquitin D	A_42_P602724	-1.786	Nucleus	Other
NUBP1	nucleotide binding protein 1	A_44_P453493	-1.818	Cytoplasm	Other
SLC22A7	solute carrier family 22 (organic anion transporter), member 7	A_44_P318674	-1.818	Plasma Membrane	Transporter
TNF	tumor necrosis factor	A_43_P11513	-1.818	Extracellular Space	Cytokine
HPGD	hydroxyprostaglandin dehydrogenase 15-(NAD)	A_44_P385034	-1.852	Cytoplasm	Enzyme
MAML1	mastermind-like 1 (Drosophila)	A_44_P527883	-1.852	Nucleus	Transcription Regulator
Olfr1218	olfactory receptor 1218	A_44_P430855	-1.852	Plasma Membrane	G-protein coupled Receptor
Olfr1080	--	A_44_P276185	-1.852	Other	Other
TMPRSS5	transmembrane protease, serine 5	A_44_P526908	-1.852	Plasma Membrane	Peptidase
Art2a-ps/Art2b	--	A_44_P135094	-1.887	Other	Other
Ces1c	carboxylesterase 1C	A_44_P530060	-1.887	Extracellular Space	Other
CPB2	carboxypeptidase B2 (plasma)	A_44_P557487	-1.887	Extracellular Space	Peptidase
DDX11/DDX12P	--	A_44_P201876	-1.887	Other	Other
MAPK15	mitogen-activated protein kinase 15	A_44_P358227	-1.887	Cytoplasm	Kinase
Olfr1057/Olfr1062	olfactory receptor 1057	A_44_P325619	-1.887	Plasma Membrane	G-protein coupled Receptor
SLCO2A1	solute carrier organic anion transporter family, member 2A1	A_44_P926681	-1.887	Plasma Membrane	Transporter
CD177	CD177 molecule	A_44_P636369	-1.923	Cytoplasm	Other
Olfr1109	olfactory receptor 1109	A_44_P271559	-1.923	Plasma Membrane	G-protein coupled Receptor
Olfr1461	olfactory receptor 1461	A_44_P214926	-1.923	Plasma Membrane	G-protein coupled Receptor
SAMD8	sterile alpha motif domain containing 8	A_44_P479559	-1.923	Cytoplasm	Other
SPINK1	serine peptidase inhibitor, Kazal type 1	A_44_P360767	-1.923	Extracellular Space	Other
CSN3	casein kappa	A_43_P15477	-1.961	Extracellular Space	Other
Olfr398	olfactory receptor 398	A_44_P114000	-1.961	Plasma Membrane	G-protein coupled Receptor
VSX2	visual system homeobox 2	A_44_P243163	-2	Nucleus	Transcription Regulator
Olfr868	olfactory receptor 868	A_44_P123422	-2.041	Plasma Membrane	G-protein coupled Receptor
Adh6a	alcohol dehydrogenase 6A (class V)	A_44_P1028240	-2.128	Other	Other
CSK	c-src tyrosine kinase	A_44_P145671	-2.128	Cytoplasm	Kinase
PTGER3	prostaglandin E receptor 3 (subtype EP3)	A_44_P464926	-2.128	Plasma Membrane	G-protein coupled Receptor
A2M	alpha-2-macroglobulin	A_44_P353320	-2.174	Extracellular Space	Transporter
LRP1B	--	A_44_P536741	-2.174	Other	Other
Ly6a	--	A_44_P860207	-2.222	Other	Other
ESR1	estrogen receptor 1	A_44_P401615	-2.273	Nucleus	Ligand-dependent Nuclear Receptor
FERMT1	fermitin family member 1	A_44_P424320	-2.273	Plasma Membrane	Other
PRL	prolactin	A_43_P11492	-2.273	Extracellular Space	Cytokine
ASAH1	N-acylsphingosine amidohydrolase (acid ceramidase) 1	A_44_P547558	-2.326	Cytoplasm	Enzyme
BMP5	bone morphogenetic protein 5	A_44_P335679	-2.326	Extracellular Space	Growth Factor
GALNT3	UDP-N-acetyl-alpha-D-galactosamine:polypeptide N-acetylgalactosaminyltransferase 3 (GalNAc-T3)	A_44_P311762	-2.326	Cytoplasm	Enzyme
EXT1	exostosin glycosyltransferase 1	A_44_P442002	-2.703	Cytoplasm	Enzyme
The first three columns present information related to the Agilent probe details (Gene symbol, Gene name and Probe ID). The 4th column, Fold, shows the fold change in ME compared with CONT. The last two columns, Location and Type, contain the location and type of gene product.
