# Supplementary material for: Long-Term Mild, rather than Intense, Exercise Enhances Adult Hippocampal Neurogenesis and Greatly Changes the Transcriptomic Profile of the Hippocampus
Source: PLoS One. 2015 Jun 10;10(6):e0128720. doi: 10.1371/journal.pone.0128720 (PMC4464753; doi:10.1371/journal.pone.0128720)
Supplement: S5 Table — (XLSX) [file pone.0128720.s005.xlsx]

## Sheet: Table S5
Table S5. Complete list of genes uploaded to IPA for IE
Gene Symbol	Gene Name	Agilent Probe ID	Fold	Location	Type
Up-regulated
SOSTDC1	sclerostin domain containing 1	A_42_P575104	6.78	Extracellular Space	Other
TTR	transthyretin	A_44_P175003	5.71	Extracellular Space	Transporter
MFRP	membrane frizzled-related protein	A_44_P262989	4.55	Plasma Membrane	Transmembrane Receptor
TMEM27	transmembrane protein 27	A_42_P515580	4.23	Plasma Membrane	Other
Agtr1b	angiotensin II receptor, type 1b	A_44_P454413	2.29	Plasma Membrane	G-protein coupled Receptor
Olfr517	olfactory receptor 517	A_44_P445074	2.27	Plasma Membrane	G-protein coupled Receptor
ROBO2	roundabout, axon guidance receptor, homolog 2 (Drosophila)	A_44_P120353	2.26	Plasma Membrane	Transmembrane Receptor
UBASH3A	--	A_44_P248408	2.25	Other	Other
INVS	inversin	A_44_P243689	2.24	Nucleus	Transcription Regulator
SNX17	sorting nexin 17	A_44_P819169	2.13	Cytoplasm	Transporter
CXCL1	chemokine (C-X-C motif) ligand 1 (melanoma growth stimulating activity, alpha)	A_44_P773212	2.12	Extracellular Space	Cytokine
GART	phosphoribosylglycinamide formyltransferase, phosphoribosylglycinamide synthetase, phosphoribosylaminoimidazole synthetase	A_44_P446660	2.12	Cytoplasm	Enzyme
ADIPOQ	adiponectin, C1Q and collagen domain containing	A_44_P393531	2.06	Extracellular Space	Other
HLA-DRA	major histocompatibility complex, class II, DR alpha	A_44_P367688	2.06	Plasma Membrane	Transmembrane Receptor
ST6GAL1	ST6 beta-galactosamide alpha-2,6-sialyltranferase 1	A_44_P226906	2.04	Cytoplasm	Enzyme
ASIP	agouti signaling protein	A_44_P272719	2.02	Extracellular Space	Other
KCNK2	potassium channel, subfamily K, member 2	A_44_P528870	2.01	Plasma Membrane	Ion Channel
MAN2A1	mannosidase, alpha, class 2A, member 1	A_44_P541958	2.01	Cytoplasm	Enzyme
BLK	B lymphoid tyrosine kinase	A_44_P356391	2	Cytoplasm	Kinase
DNAH11	dynein, axonemal, heavy chain 11	A_44_P262971	2	Cytoplasm	Enzyme
SGCZ	sarcoglycan, zeta	A_44_P344709	1.99	Plasma Membrane	Other
EXT1	exostosin glycosyltransferase 1	A_44_P442002	1.98	Cytoplasm	Enzyme
SOX6	SRY (sex determining region Y)-box 6	A_44_P104578	1.98	Nucleus	Transcription Regulator
Ly6a	--	A_44_P269055	1.96	Other	Other
Olfr922	olfactory receptor 922	A_44_P323254	1.96	Plasma Membrane	G-protein coupled Receptor
NPHS1	nephrosis 1, congenital, Finnish type (nephrin)	A_44_P533740	1.94	Plasma Membrane	Other
AGTR2	angiotensin II receptor, type 2	A_42_P470283	1.93	Plasma Membrane	G-protein coupled Receptor
PRLR	prolactin receptor	A_44_P187181	1.93	Plasma Membrane	Transmembrane Receptor
LAMC2	laminin, gamma 2	A_44_P436008	1.92	Extracellular Space	Other
Cyp2b19	--	A_44_P482563	1.91	Other	Other
NCR1	natural cytotoxicity triggering receptor 1	A_44_P456769	1.89	Plasma Membrane	Transmembrane Receptor
PRC1	protein regulator of cytokinesis 1	A_44_P470884	1.89	Nucleus	Other
ENPEP	glutamyl aminopeptidase (aminopeptidase A)	A_44_P144857	1.88	Plasma Membrane	Peptidase
Olfr654	olfactory receptor 654	A_44_P255049	1.87	Plasma Membrane	G-protein coupled Receptor
SGOL2	--	A_43_P22868	1.87	Other	Other
OTX2	orthodenticle homeobox 2	A_44_P561510	1.86	Nucleus	Transcription Regulator
IL1R1	interleukin 1 receptor, type I	A_44_P463709	1.85	Plasma Membrane	Transmembrane Receptor
PAK1IP1	PAK1 interacting protein 1	A_44_P390762	1.85	Nucleus	Other
LDLRAD3	low density lipoprotein receptor class A domain containing 3	A_44_P245998	1.84	Plasma Membrane	Other
MYOZ2	--	A_44_P296794	1.84	Other	Other
SRP54	signal recognition particle 54kDa	A_44_P461065	1.81	Cytoplasm	Other
IQGAP1	IQ motif containing GTPase activating protein 1	A_44_P101591	1.8	Cytoplasm	Other
TNNT3	troponin T type 3 (skeletal, fast)	A_44_P998964	1.8	Cytoplasm	Other
TBX1	T-box 1	A_44_P419976	1.78	Nucleus	Transcription Regulator
OSBPL2	oxysterol binding protein-like 2	A_44_P228025	1.77	Cytoplasm	Other
SMURF2	SMAD specific E3 ubiquitin protein ligase 2	A_44_P109135	1.77	Cytoplasm	Enzyme
ACE	angiotensin I converting enzyme	A_43_P11457	1.74	Plasma Membrane	Peptidase
EPHX2	epoxide hydrolase 2, cytoplasmic	A_44_P148911	1.73	Cytoplasm	Enzyme
IGSF9	immunoglobulin superfamily, member 9	A_44_P541144	1.73	Plasma Membrane	Other
ACHE	--	A_44_P508355	1.71	Other	Other
Mug1/Mug2	murinoglobulin 1	A_44_P536097	1.71	Extracellular Space	Transporter
Cd24a	CD24a antigen	A_44_P184064	1.69	Plasma Membrane	Other
STEAP1	six transmembrane epithelial antigen of the prostate 1	A_44_P1013006	1.69	Plasma Membrane	Transporter
TREML2	triggering receptor expressed on myeloid cells-like 2	A_44_P117254	1.69	Plasma Membrane	Other
POSTN	periostin, osteoblast specific factor	A_44_P525235	1.68	Extracellular Space	Other
ADRA2B	adrenoceptor alpha 2B	A_44_P383088	1.66	Plasma Membrane	G-protein coupled Receptor
SLC25A37	solute carrier family 25 (mitochondrial iron transporter), member 37	A_44_P557731	1.64	Cytoplasm	Other
TMEM163	transmembrane protein 163	A_44_P125352	1.64	Cytoplasm	Other
GLE1	GLE1 RNA export mediator	A_44_P134368	1.6	Nucleus	Other
FBN2	fibrillin 2	A_44_P928879	1.59	Extracellular Space	Other
SOAT2	sterol O-acyltransferase 2	A_44_P116346	1.58	Cytoplasm	Enzyme
SORD	sorbitol dehydrogenase	A_44_P536006	1.58	Cytoplasm	Enzyme
VWA7	von Willebrand factor A domain containing 7	A_44_P325605	1.57	Other	Other
HORMAD2	--	A_44_P667084	1.56	Other	Other
TCP1	t-complex 1	A_44_P115721	1.56	Cytoplasm	Other
DPH3	diphthamide biosynthesis 3	A_44_P184238	1.55	Cytoplasm	Other
OXT	oxytocin/neurophysin I prepropeptide	A_44_P1020655	1.55	Extracellular Space	Other
Prl3d1	prolactin family 3, subfamily d, member 1	A_44_P391196	1.54	Extracellular Space	Other
BCL2L11	BCL2-like 11 (apoptosis facilitator)	A_44_P508055	1.52	Cytoplasm	Other
HGF	hepatocyte growth factor (hepapoietin A; scatter factor)	A_44_P367525	1.52	Extracellular Space	Growth Factor
PALLD	--	A_44_P762053	1.52	Other	Other
SIX3	SIX homeobox 3	A_44_P109426	1.51	Nucleus	Transcription Regulator
MMP9	matrix metallopeptidase 9 (gelatinase B, 92kDa gelatinase, 92kDa type IV collagenase)	A_44_P501112	1.5	Extracellular Space	Peptidase
GGTA1P	--	A_42_P786010	1.47	Other	Other
LAMA2	laminin, alpha 2	A_43_P16021	1.47	Extracellular Space	Other
SGCD	sarcoglycan, delta (35kDa dystrophin-associated glycoprotein)	A_44_P253450	1.46	Cytoplasm	Other
SLC34A1	solute carrier family 34 (type II sodium/phosphate contransporter), member 1	A_44_P332597	1.44	Plasma Membrane	Transporter
SNAI2	--	A_44_P503261	1.43	Other	Other
Down-regulated
ABCA12	ATP-binding cassette, sub-family A (ABC1), member 12	A_44_P516160	-1.449	Plasma Membrane	Transporter
SMC2	structural maintenance of chromosomes 2	A_44_P323933	-1.449	Nucleus	Transporter
AGTR1	angiotensin II receptor, type 1	A_42_P486203	-1.471	Plasma Membrane	G-protein coupled Receptor
CYP2E1	cytochrome P450, family 2, subfamily E, polypeptide 1	A_44_P409232	-1.471	Cytoplasm	Enzyme
GTF2A1	general transcription factor IIA, 1, 19/37kDa	A_43_P12161	-1.471	Cytoplasm	Transcription Regulator
IRF8	interferon regulatory factor 8	A_44_P452632	-1.471	Nucleus	Transcription Regulator
LDB2	LIM domain binding 2	A_44_P462315	-1.471	Nucleus	Transcription Regulator
KCNE4	potassium voltage-gated channel, Isk-related family, member 4	A_44_P365329	-1.493	Plasma Membrane	Ion Channel
PDCD1	programmed cell death 1	A_44_P211202	-1.493	Plasma Membrane	Phosphatase
SLC7A2	solute carrier family 7 (cationic amino acid transporter, y+ system), member 2	A_44_P313684	-1.493	Plasma Membrane	Transporter
PHACTR2	phosphatase and actin regulator 2	A_44_P185925	-1.515	Other	Other
CTNNA3	catenin (cadherin-associated protein), alpha 3	A_44_P403221	-1.538	Plasma Membrane	Other
CR2	complement component (3d/Epstein Barr virus) receptor 2	A_44_P508580	-1.562	Plasma Membrane	Transmembrane Receptor
FERMT1	fermitin family member 1	A_44_P424320	-1.562	Plasma Membrane	Other
IL10	interleukin 10	A_44_P384213	-1.562	Extracellular Space	Cytokine
CAV1	caveolin 1, caveolae protein, 22kDa	A_44_P240129	-1.587	Plasma Membrane	Transmembrane Receptor
OPRL1	opiate receptor-like 1	A_44_P315092	-1.587	Plasma Membrane	G-protein coupled Receptor
TEX12	testis expressed 12	A_44_P234918	-1.587	Nucleus	Other
TICAM2	toll-like receptor adaptor molecule 2	A_44_P208579	-1.587	Plasma Membrane	Other
ASIC3	acid-sensing (proton-gated) ion channel 3	A_44_P259796	-1.613	Plasma Membrane	Ion Channel
GDF15	growth differentiation factor 15	A_42_P608780	-1.613	Extracellular Space	Growth Factor
HDAC4	histone deacetylase 4	A_44_P463888	-1.613	Nucleus	Transcription Regulator
OR4C3	olfactory receptor, family 4, subfamily C, member 3	A_44_P522454	-1.613	Plasma Membrane	G-protein coupled Receptor
IDO2	indoleamine 2,3-dioxygenase 2	A_44_P208532	-1.639	Cytoplasm	Enzyme
CKM	creatine kinase, muscle	A_42_P832832	-1.667	Cytoplasm	Kinase
FZD6	frizzled family receptor 6	A_44_P334991	-1.667	Plasma Membrane	G-protein coupled Receptor
IRX1	iroquois homeobox 1	A_44_P152048	-1.667	Nucleus	Transcription Regulator
Olfr619	olfactory receptor 619	A_44_P421452	-1.667	Plasma Membrane	G-protein coupled Receptor
ARRDC4	--	A_44_P856419	-1.695	Other	Other
Olfr478	olfactory receptor 478	A_44_P172744	-1.695	Plasma Membrane	G-protein coupled Receptor
Olfr862	olfactory receptor 862	A_44_P330292	-1.695	Plasma Membrane	G-protein coupled Receptor
Olfr1095/Olfr141	--	A_44_P445124	-1.695	Other	Other
OR5C1	olfactory receptor, family 5, subfamily C, member 1	A_44_P306454	-1.695	Plasma Membrane	G-protein coupled Receptor
SLC36A2	solute carrier family 36 (proton/amino acid symporter), member 2	A_44_P337064	-1.695	Plasma Membrane	Transporter
EN2	engrailed homeobox 2	A_44_P704258	-1.724	Nucleus	Transcription Regulator
Olfr1461	olfactory receptor 1461	A_44_P214926	-1.724	Plasma Membrane	G-protein coupled Receptor
Olfr1271/Olfr142	olfactory receptor 1271	A_44_P496385	-1.724	Plasma Membrane	G-protein coupled Receptor
TEX11	testis expressed 11	A_44_P954249	-1.724	Nucleus	Other
HS6ST3	heparan sulfate 6-O-sulfotransferase 3	A_44_P123870	-1.754	Other	Enzyme
ITGA5	integrin, alpha 5 (fibronectin receptor, alpha polypeptide)	A_42_P783301	-1.754	Plasma Membrane	Transmembrane Receptor
KNSTRN	kinetochore-localized astrin/SPAG5 binding protein	A_42_P626008	-1.754	Other	Other
Olfr398	olfactory receptor 398	A_44_P114000	-1.754	Plasma Membrane	G-protein coupled Receptor
Olfr1323	olfactory receptor 1323	A_44_P477703	-1.754	Plasma Membrane	G-protein coupled Receptor
PGLYRP3	peptidoglycan recognition protein 3	A_44_P405420	-1.754	Plasma Membrane	Transmembrane Receptor
PTHLH	parathyroid hormone-like hormone	A_44_P528609	-1.754	Extracellular Space	Other
SPINK1	serine peptidase inhibitor, Kazal type 1	A_44_P360767	-1.754	Extracellular Space	Other
CYSLTR1	cysteinyl leukotriene receptor 1	A_43_P12881	-1.786	Plasma Membrane	G-protein coupled Receptor
OR1L8	olfactory receptor, family 1, subfamily L, member 8	A_44_P278495	-1.786	Plasma Membrane	G-protein coupled Receptor
CD200R1	CD200 receptor 1	A_43_P15565	-1.818	Plasma Membrane	Other
CD300C	CD300c molecule	A_44_P176053	-1.818	Plasma Membrane	Transmembrane Receptor
GLP1R	glucagon-like peptide 1 receptor	A_44_P521396	-1.818	Plasma Membrane	G-protein coupled Receptor
HLA-DOA	major histocompatibility complex, class II, DO alpha	A_44_P344228	-1.818	Plasma Membrane	Transmembrane Receptor
SLC13A1	solute carrier family 13 (sodium/sulfate symporter), member 1	A_44_P201209	-1.818	Plasma Membrane	Transporter
CHRNA6	cholinergic receptor, nicotinic, alpha 6 (neuronal)	A_44_P389008	-1.852	Plasma Membrane	Transmembrane Receptor
CYP3A4	cytochrome P450, family 3, subfamily A, polypeptide 4	A_44_P544661	-1.852	Cytoplasm	Enzyme
Olfr250	olfactory receptor 250	A_44_P355938	-1.852	Plasma Membrane	G-protein coupled Receptor
OR4A15	olfactory receptor, family 4, subfamily A, member 15	A_44_P369919	-1.852	Plasma Membrane	G-protein coupled Receptor
PLSCR4	phospholipid scramblase 4	A_44_P424552	-1.852	Plasma Membrane	Enzyme
FGB	fibrinogen beta chain	A_44_P226859	-1.887	Extracellular Space	Other
KLK1	kallikrein 1	A_44_P208133	-1.887	Nucleus	Peptidase
OR1B1	olfactory receptor, family 1, subfamily B, member 1	A_44_P200997	-1.887	Plasma Membrane	G-protein coupled Receptor
RNPC3	RNA-binding region (RNP1, RRM) containing 3	A_44_P423400	-1.887	Nucleus	Other
LCT	lactase	A_44_P328028	-1.923	Plasma Membrane	Enzyme
MOK	MOK protein kinase	A_44_P1013837	-1.961	Plasma Membrane	Kinase
Olfr630	olfactory receptor 630	A_44_P423737	-1.961	Plasma Membrane	G-protein coupled Receptor
ADSL	adenylosuccinate lyase	A_44_P101162	-2	Cytoplasm	Enzyme
AIDA	axin interactor, dorsalization associated	A_44_P397403	-2	Cytoplasm	Other
IL13RA2	interleukin 13 receptor, alpha 2	A_44_P102685	-2	Plasma Membrane	Transmembrane Receptor
MTHFS	5,10-methenyltetrahydrofolate synthetase (5-formyltetrahydrofolate cyclo-ligase)	A_44_P256949	-2.041	Cytoplasm	Enzyme
SERPINC1	serpin peptidase inhibitor, clade C (antithrombin), member 1	A_44_P296784	-2.083	Extracellular Space	Enzyme
CHRNA1	cholinergic receptor, nicotinic, alpha 1 (muscle)	A_44_P151774	-2.128	Plasma Membrane	Transmembrane Receptor
SERPINB5	serpin peptidase inhibitor, clade B (ovalbumin), member 5	A_44_P1026260	-2.128	Extracellular Space	Other
ALKBH3	alkB, alkylation repair homolog 3 (E. coli)	A_44_P162478	-2.174	Nucleus	Enzyme
Olfr58	olfactory receptor 859	A_44_P170432	-2.174	Plasma Membrane	G-protein coupled Receptor
PLA2G2A	--	A_44_P247081	-2.174	Other	Other
WNT6	wingless-type MMTV integration site family, member 6	A_44_P140645	-2.174	Extracellular Space	Other
Olfr473	olfactory receptor 473	A_44_P118752	-2.273	Plasma Membrane	G-protein coupled Receptor
COL9A1	collagen, type IX, alpha 1	A_44_P403682	-2.326	Extracellular Space	Other
GUCY2D	guanylate cyclase 2D, membrane (retina-specific)	A_43_P12434	-2.326	Plasma Membrane	Kinase
NR1I3	nuclear receptor subfamily 1, group I, member 3	A_44_P316002	-2.381	Nucleus	Ligand-dependent Nuclear Receptor
CRY1	cryptochrome 1 (photolyase-like)	A_44_P427641	-2.439	Nucleus	Enzyme
OR8G2	olfactory receptor, family 8, subfamily G, member 2	A_44_P397975	-2.439	Plasma Membrane	G-protein coupled Receptor
GALNT3	UDP-N-acetyl-alpha-D-galactosamine:polypeptide N-acetylgalactosaminyltransferase 3 (GalNAc-T3)	A_44_P311762	-2.5	Cytoplasm	Enzyme
PTGFRN	prostaglandin F2 receptor inhibitor	A_44_P315773	-2.564	Plasma Membrane	Other
Olfr1427	olfactory receptor 1427	A_44_P208051	-2.632	Plasma Membrane	G-protein coupled Receptor
CDKL3	cyclin-dependent kinase-like 3	A_42_P756350	-2.703	Cytoplasm	Kinase
GFAP	glial fibrillary acidic protein	A_44_P464502	-3.03	Cytoplasm	Other
MMP27	matrix metallopeptidase 27	A_44_P1071620	-3.704	Other	Peptidase
The first three columns present information related to the Agilent probe details (Gene symbol, Gene name and Probe ID). The 4th column, Fold, shows the fold change in IE compared with CONT. The last two columns, Location and Type, contain the location and type of gene product.
